# Supplementary material for: Kinetic information from dynamic contrast-enhanced MRI enables prediction of residual cancer burden and prognosis in triple-negative breast cancer: a retrospective study
Source: Sci Rep. 2021 May 12;11:10112. doi: 10.1038/s41598-021-89380-4 (PMC8115642; doi:10.1038/s41598-021-89380-4)
Supplement: Supplementary file 1 — Supplementary Information 1. [file 41598_2021_89380_MOESM1_ESM.xlsx]

## Sheet: Sheet2
	Supplement table1: MRI protocols
	3T scanner
	Protocol	Orientation	Sequence	TR (ms)	TE (ms)	FOV (mm)	Matrix	Thickness (mm)
	T2WI	Axial	TSE with FS	5500	79	330 x 330	448 x 336	3
	T1WI	Axial	VIBE	5.14	2.46	330 x 330	384 x 319	2.5
	DWI	Axial	SS-EPI	6600 (P)	44 (P)	330 x 185	162 x 92	3
				9200 (S)	57 (S)
				6900 (T)	61 (T)
	DCE MRI	Axial	VIBE with FS	3.84	1.43	330 x 330	384 x 384	1
	HR CE	Coronal	VIBE with FS	4.59	1.8	330 x 330	512 x 461	0.8
	1.5T scanner
	Protocol	Orientation	Sequence	TR (ms)	TE (ms)	FOV (mm)	Matrix	Thickness (mm)
	T2WI	Axial	TSE with FS	5500	83	330 x 330	448 x 336	3
	T1WI	Axial	VIBE	7.33	4.76	330 x 330	448 x 358	1.5
	DWI	Axial	SS-EPI	9000	78	330 x 165	150 x 72	3
	DCE MRI	Axial	VIBE with FS	4	1.43	330 x 330	448 x 336	1.5
	HR CE	Coronal	VIBE with FS	4.7	1.73	330 x 330	448 x 403	0.8
	T2WI: T2-weighted image, T1WI: T1-weighted image, DWI: diffusion-weighted imaging, DCE MRI: dynamic contrast-enhanced magnetic resonance imaging, HR CE: high-resolution contrast-enhanced, TSE: turbo spin echo, FS: fat suppression, VIBE: volumetric interpolated breath−hold examination, SS-EPI: single-shot echo planar imaging, TR: repetition time, TE: echo time, FOV: field of view. P: Prisma, S: Sk…
