# Supplementary material for: Kinetic information from dynamic contrast-enhanced MRI enables prediction of residual cancer burden and prognosis in triple-negative breast cancer: a retrospective study
Source: Sci Rep. 2021 May 12;11:10112. doi: 10.1038/s41598-021-89380-4 (PMC8115642; doi:10.1038/s41598-021-89380-4)
Supplement: Supplementary file 2 — Supplementary Information 2. [file 41598_2021_89380_MOESM2_ESM.xlsx]

## Sheet: Sheet1
	Supplement table2: The number of included DCE-MRI images for each analysis
	All n=74	findings	included	excluded
	MRIpre (n=74)	lesion type	74	0
		lesion size	48	21
		SI, WI	48	21
	MRImid (n=64)	lesion size	62	2
		SI, WI	58	6
	MRIpost (n=70)	lesion size	69	1
		SI, WI	50	20
	DCE-MRI: dynamic contrast-enhanced magnetic resonance imaging SI: signal intensity WI: washout index
