# Supplementary material for: Kinetic information from dynamic contrast-enhanced MRI enables prediction of residual cancer burden and prognosis in triple-negative breast cancer: a retrospective study
Source: Sci Rep. 2021 May 12;11:10112. doi: 10.1038/s41598-021-89380-4 (PMC8115642; doi:10.1038/s41598-021-89380-4)
Supplement: Supplementary file 3 — Supplementary Information 3. [file 41598_2021_89380_MOESM3_ESM.xlsx]

## Sheet: Sheet2
	Supplement table3: Evaluation results of lesion size, lesion type, and response criteria
	DCE-MRI findings (n)		n
	lesion type on MRIpre (74)	mass	55
		NME	8
		mixture of mass and NME	11
	lesion size on MRIpre (48)	(mm)
		median	30
		range	12.5-80
	response criteria
	MRIpre -> MRImid (35)
		CR	2
		PR with concentric shrinkage	14
		PR with dendritic shrinkage	15
		SD	4
	MRImid -> MRIpost (46)
		CR	8
		PR with concentric shrinkage	16
		PR with dendritic shrinkage	13
		SD	9
	DCE-MRI: dynamic contrast-enhanced magnetic resonance imaging
	NME: non-mass enhancement
	CR: complete response
	PR: partial response
	SD: stable disease
